# Supplementary material for: Identification of a large anion channel required for digestive vacuole acidification and amino acid export in Plasmodium falciparum
Source: PLoS Biol. 2025 May 30;23(5):e3003202. doi: 10.1371/journal.pbio.3003202 (PMC12158007; doi:10.1371/journal.pbio.3003202)
Supplement: S1 Table — (XLSX) [file pbio.3003202.s013.xlsx]

## Sheet: Sheet1
	S1 Table: Primers used in this study.
paper ID	ID	Sequence (5' to 3')	Use
	Primers used to produce PfMDR1 locus probe for Southern blots
	MDR1_Probe2_Fw	GACAAAAACAGAGAATAGCTATAGCTAG	Forward primer - Dd2 mdr1 copy number Probe 2
	MDR1_Probe2_Rv	GATAATAATTCATCGTGTGTTCCATGTGAC	Reverse primer - Dd2 mdr1 copy number Probe 2
	Primers used for homology arm and gRNA cloning, PfMDR1
	MDR1-sgRNA-Fw	TAAGTATATAATATTGGAACCTTTGTACAGTCACAGTTTTAGAGCTAGAA	guide RNA sequence forward primer with infusion overhangs into PL6_eGFP (CRISPR guide RNA underlined)
	MDR1-sgRNA-Rv	TTCTAGCTCTAAAACTGTGACTGTACAAAGGTTCCAATATTATATACTTA	guide RNA sequence reverse primer with infusion overhangs into PL6_eGFP (CRISPR guide RNA underlined, reverse complemented)
	3D7_3HR_F	CACATGATCTCTCGAGAGCAAATCATAAATATATATATGTAATATATATATATATATG	Forward primer for amplifying 3' homology arm from genomic DNA
	3D7_3HR_R	TTACAAAATGCTTAAGCCTATATATTTATAAAGGTCTATTTGTATAATTA	Reverse primer for amplifying 3' homology arm from genomic DNA
	3D7_5HR_F	AGAATACTCGCGGCCGCTCAAACCAATCTGGATCTGCAG	Forward primer for amplifying 5' homology arm from genomic DNA
	3D7_5HR_R	GCTATAATTAGCTAGCATTTCGATCAGGGTTATTAAATACCAC	Reverse primer for amplifying 5' homology arm from genomic DNA
	3D7_gBlock_F	AACCCTGATCGAAATGGTACGTTCGTGCAATCG	Forward primer for amplifying gBlock (HB-Flag-V2A-NeoR-Glms) with infusion overhangs into PL6_eGFP containig homology arms
	3D7_gBlock_R	ATGATTTGCTCTCGAGGAGATCATGTGATTTCTCTTTGT	Reverse primer for amplifying gBlock (HB-Flag-V2A-NeoR-Glms) with infusion overhangs into PL6_eGFP containig homology arms
	Primers used in PCR integration checks, PfMDR1 transfections
	F_MDR1_WT_reg	CACACGATGAATTATTATCAGCACAAG	Forward Primer from MDR1 wt region to check integration (P2Fw)
p6	R_MDR1_WT_reg	CTTGTGCTGATAATAATTCATCGTGTG	Reverse Primer from MDR1 wt region to check integration (P2Rv)
	F_MDR1_recodon	CAGGACGGCATCTACAAGAAG	Forward Primer from MDR1 recodonized region to check integration (P3 Fw)
	R_MDR1_recodon	CTTCTTGTAGATGCCGTCCTG	Reverse Primer from MDR1 recodonized region to check integration (P3Rv)
p5	F_MDR1 3' ORF 1	CTACAGCAATCGTTGGAGAAACAG	Forward Primer from MDR1 wt region to check integration (P1Fw)
	F_MDR1 3' ORF 3	CAGGTAGTGGAAAATCAACTTTTATGAATC	Forward Primer from MDR1 wt region to check integration
	F_MDR1 3' ORF 2	GATGTAAATTTCCGTTATATTTCAAGACCA	Forward Primer from MDR1 wt region to check integration
	R_MDR1 3' UTR 1	ACAAATGTTTGCAAATAAATACATATTTTATTATACCTA	Reverse Primer from MDR1 3' UTR region to check integration (P5Rv)
p9	R_MDR1 3' UTR 2	GAACATATATATTTCTTATACCTACTACATTTATATATGCAA	Reverse Primer from MDR1 3' UTR region to check integration (P6Rv)
p8	F_NEO	CTGTCATCTCACCTTGCTCC	Forward Primer from Neo region to check integration (P7Fw)
p7	R_NEO	GGAGCAAGGTGAGATGACAG	Reverse Primer from Neo region to check integration (P4Rv)
	F_MDR1 modif/WT	GAT CGA AAT GGA ACC TTT GTA CA	Forward Primer from MDR1 wt region to confirm size difference after integration (P8Fw)
	R_MDR1 mod/WT	TCATTTAGCTAATTTTACATATTTTTTATATATTCCATC	Reverse Primer from MDR1 wt region to confirm size difference after integration (P9Rv)
	Primers used for homology arm and gRNA cloning, PfCRT
	CRT-sgRNA-Fw	TAAGTATATAATATTGAAGAAAATGAAGATTCCGAGTTTTAGAGCTAGAA	guide RNA sequence forward primer with infusion overhangs into PL6_eGFP (CRISPR guide RNA underlined)
	CRT-sgRNA-Rv	TTCTAGCTCTAAAACTCGGAATCTTCATTTTCTTCAATATTATATACTTA	guide RNA sequence reverse primer with infusion overhangs into PL6_eGFP (CRISPR guide RNA underlined, reverse complemented)
	CRT-MDR_NotI_Fw	ATAGAATACTCGCGGCCG	For 5'HR sequencing from PL6 plasmid after cloning
	U6_upstream_Fw	TAGAGTAACCAAAATGCATAATTTTTCC	For sgRNA seqencing after cloning into PL6_eGFP plasmid
	Primers used in PCR integration checks, PfCRT transfections
p3	CRT_int_Fw2	CGGAGCATGGGTAAGAAG	For integration checking, Forward primer binds to gemomic DNA
p4	CRT_int_Rv2	CTATTTATCAAAACACCAAAAGGGA	For integration checking, reverse primer binds to gemomic DNA
p2	CRT_int_Rv1	CTTATAAAGTGTAATGCGATAGCA	For integration checking, reverse primer binds to 3'HR
p1	CRT_int_Fw3	TGTTTATGATGGTACAACGTATCA	For integration checking, Forward primer binds to 5'HR
	Primers used for homology arm and gRNA cloning, plasmepsin II-E(1)GFP
	Dd2PSIIsgRNA1267F	GAGTTATACAATAGGGGGTCACCTAGAATAAAGGTGTTTGAGAGCTATGC	guide RNA sequence forward primer with infusion overhangs into PL6_eGFP (CRISPR guide RNA underlined)
	Dd2PSIIsgRNA1267R	GCATAGCTCTCAAACACCTTTATTCTAGGTGACCCCCTATTGTATAACTC	guide RNA sequence reverse primer with infusion overhangs into PL6_eGFP (CRISPR guide RNA underlined, reverse complemented)
	Dd2PSIIsgRNAchkF	CACGCAAATGTAACACTATCCAACT	For sgRNA seqencing after cloning into PL6_eGFP plasmid
	Dd2PSIIsgRNAchkR	CAAACACCTTTATTCTAGGTGACCC	For sgRNA seqencing after cloning into PL6_eGFP plasmid
	pL6 PSII_F	TTTCCGCGAAATCTAGAATTCCTCACTCTTGT	Forward primer for amplifying synthetic DNA homology cassette
	pL6 PSII_R	ATAAATACTATACATCCATGGTTAGATGCACAC	Reverse primer for amplifying synthetic DNA homology cassette
	pL6PSII_check_F1	CGCTGCATATTTTTTATATGTGCT	For homology cassette sequencing from PL6 plasmid after cloning
	pL6PSII_check_F2	GTTTAAGCTTTTACTTGTACAGCT	For homology cassette sequencing from PL6 plasmid after cloning
	pL6PSII_check_R1	CAAAAAAGGAAACAATAGTTCTCG	For homology cassette sequencing from PL6 plasmid after cloning
	Primers used in PCR integration checks, plasmepsin II-E(1)GFP transfection
	PSII_int_F	GATTTATATTGGCAAATAACTCCA	Forward primer for integration check
	PSII_int_R	GGCAAAATATAAAATTTTATGAAG	Reverse primer for integration check
	PSII_int_F2	ATAGGTTCAGTAGATCCAATTGTT	Forward primer for integration check
	PSII_3'int_F3	AAGCTTAAACGAAAATTTGGAAAC	Forward primer for integration check (3'UTR)
